# Supplementary material for: African dryland antelope trade‐off behaviours in response to heat extremes
Source: Ecol Evol. 2024 Jun 6;14(6):e11455. doi: 10.1002/ece3.11455 (PMC11157150; doi:10.1002/ece3.11455)
Supplement: Supplementary file 1 — Appendix S1 [file ECE3-14-e11455-s001.odt]

Supporting Material
# Ethogram
Table S1: Ethogram of 12 behaviours showing the number of labelled ACC recordings for the three study species.
Behaviour
Description
Springbok
Kudu
Eland
Browsing
Cropping and chewing shrub vegetation with neck held along or above the body axis while standing.
620
573
153
Drinking
Drinking from a waterhole at ground level with the neck tilted downward while standing.
40
20
70
Foraging
Slow walking with the apparent intent of searching for food, head held near ground level or close to vegetation.
181
22
79
Grazing
Feeding at ground level while standing. Cropping and chewing grasses or vegetation at ground level while the neck is tilted downward.
579
359
344
Grooming
Nibbling, licking, or scratching with horns, on shoulders, flanks and hindquarters while standing, neck bent towards rump.
47
27
6
Low-activity
Standing or lying, but not ruminating. Usually observed as resting in midday heat or sometimes as vigilance in between other behaviours. Neck tilted along or above the axis of the body.
349
673
616
Ruminating
Pro-longed chewing and occasional regurgitation while standing or lying and not flanked before and after by feeding; neck tilted along or above own body axis.
1067
398
1018
Running
High-speed locomotion with instances in which all feet are off the ground simultaneously (cantering or galloping).
20
12
2
Salt-licking
Licking salt stones while standing; neck tilted downward.
23
94
201
Sleeping
Lying with neck bent towards hind legs, head resting on the ground.
20
0
0
Trotting
Medium-speed locomotion with bouncy steps, faster than walking but slower than running; neck tilted upward.
56
11
43
Walking
Locomotion at the speed of human walking, with at most two feet off the ground at once, sometimes while chewing; neck in varying positions.
950
217
344

# Analysis of afternoon behaviour-specific time allocation
Table S2: Generalised Additive Model summaries of behaviour-specific time allocation during the afternoons as a function of species, blackglobe temperature, hour, month and individual.
a) browsing
Component
Term
Estimate
Std Error
t-value
p-value

A. parametric coefficients
(Intercept)
0.134
0.017
7.935
0.0000
***
kudu
0.205
0.023
8.739
0.0000
***
eland
0.074
0.023
3.155
0.0016
**
Component
Term
edf
Ref. df
F-value
p-value

B. smooth terms
s(blackglobe):springbok
0.930
9.000
1.677
0.0001
***
s(blackglobe):kudu
5.660
9.000
5.627
0.0000
***
s(blackglobe):eland
0.888
9.000
1.435
0.0027
**
s(hour):springbok
2.313
5.000
3.464
0.0001
***
s(hour):kudu
3.217
5.000
15.013
0.0000
***
s(hour):eland
3.703
5.000
18.821
0.0000
***
s(month):springbok
1.822
2.000
28.054
0.0000
***
s(month):kudu
1.669
2.000
250.224
0.0000
***
s(month):eland
1.901
2.000
20.838
0.0000
***
s(id)
19.815
21.000
29.107
0.0000
***
Signif. codes: 0 <= '***' < 0.001 < '**' < 0.01 < '*' < 0.05
Adjusted R-squared: 0.650, Deviance explained 0.656
fREML : -2717.748, Scale est: 0.00622, N: 2502


b) grazing
Component
Term
Estimate
Std Error
t-value
p-value

A. parametric coefficients
(Intercept)
0.281
0.018
15.406
0.0000
***
kudu
-0.103
0.025
-4.092
0.0000
***
eland
-0.068
0.025
-2.686
0.0073
**
Component
Term
edf
Ref. df
F-value
p-value

B. smooth terms
s(blackglobe):springbok
4.985
9.000
44.146
0.0000
***
s(blackglobe):kudu
2.139
9.000
2.718
0.0001
***
s(blackglobe):eland
4.673
9.000
33.730
0.0000
***
s(hour):springbok
4.517
5.000
16.640
0.0000
***
s(hour):kudu
1.829
5.000
1.263
0.0279
*
s(hour):eland
4.576
5.000
67.784
0.0000
***
s(month):springbok
1.986
2.000
161.583
0.0000
***
s(month):kudu
1.951
2.000
103.437
0.0000
***
s(month):eland
1.595
2.000
4.570
0.0042
**
s(id)
19.824
21.000
23.902
0.0000
***
Signif. codes: 0 <= '***' < 0.001 < '**' < 0.01 < '*' < 0.05
Adjusted R-squared: 0.616, Deviance explained 0.623
fREML : -2535.752, Scale est: 0.00713, N: 2502

c) walking
Component
Term
Estimate
Std Error
t-value
p-value

A. parametric coefficients
(Intercept)
0.214
0.011
19.071
0.0000
***
kudu
-0.133
0.016
-8.588
0.0000
***
eland
-0.135
0.016
-8.718
0.0000
***
Component
Term
edf
Ref. df
F-value
p-value

B. smooth terms
s(blackglobe):springbok
2.255
9.000
1.054
0.0068
**
s(blackglobe):kudu
2.293
9.000
3.641
0.0000
***
s(blackglobe):eland
0.811
9.000
0.192
0.1323

s(hour):springbok
3.651
5.000
13.437
0.0000
***
s(hour):kudu
2.327
5.000
8.844
0.0000
***
s(hour):eland
2.619
5.000
10.797
0.0000
***
s(month):springbok
1.871
2.000
32.304
0.0000
***
s(month):kudu
1.511
2.000
30.877
0.0000
***
s(month):eland
0.000
2.000
0.000
0.3713

s(id)
19.523
21.000
21.520
0.0000
***
Signif. codes: 0 <= '***' < 0.001 < '**' < 0.01 < '*' < 0.05
Adjusted R-squared: 0.613, Deviance explained 0.619
fREML : -3439.893, Scale est: 0.00354, N: 2502

d) ruminating
Component
Term
Estimate
Std Error
t-value
p-value

A. parametric coefficients
(Intercept)
0.215
0.018
12.266
0.0000
***
kudu
-0.063
0.024
-2.598
0.0094
**
eland
-0.048
0.024
-1.959
0.0503
.
Component
Term
edf
Ref. df
F-value
p-value

B. smooth terms
s(blackglobe):springbok
3.063
9.000
20.945
0.0000
***
s(blackglobe):kudu
2.195
9.000
2.780
0.0005
***
s(blackglobe):eland
2.441
9.000
2.507
0.0003
***
s(hour):springbok
4.443
5.000
23.273
0.0000
***
s(hour):kudu
3.483
5.000
12.877
0.0000
***
s(hour):eland
4.518
5.000
52.638
0.0000
***
s(month):springbok
1.964
2.000
97.703
0.0000
***
s(month):kudu
1.296
2.000
13.316
0.0000
***
s(month):eland
1.766
2.000
35.882
0.0000
***
s(id)
19.864
21.000
30.448
0.0000
***
Signif. codes: 0 <= '***' < 0.001 < '**' < 0.01 < '*' < 0.05
Adjusted R-squared: 0.509, Deviance explained 0.518
fREML : -2681.247, Scale est: 0.00638, N: 2502

e) resting
Component
Term
Estimate
Std Error
t-value
p-value

A. parametric coefficients
(Intercept)
0.135
0.025
5.340
0.0000
***
kudu
0.089
0.035
2.505
0.0123
*
eland
0.155
0.035
4.382
0.0000
***
Component
Term
edf
Ref. df
F-value
p-value

B. smooth terms
s(blackglobe):springbok
0.902
9.000
1.282
0.0012
**
s(blackglobe):kudu
0.976
9.000
13.505
0.0000
***
s(blackglobe):eland
3.542
9.000
9.214
0.0000
***
s(hour):springbok
3.301
5.000
8.492
0.0000
***
s(hour):kudu
2.763
5.000
5.333
0.0001
***
s(hour):eland
4.034
5.000
28.827
0.0000
***
s(month):springbok
0.910
2.000
8.031
0.0009
***
s(month):kudu
1.885
2.000
21.760
0.0000
***
s(month):eland
1.201
2.000
36.082
0.0000
***
s(id)
20.322
21.000
63.696
0.0000
***
Signif. codes: 0 <= '***' < 0.001 < '**' < 0.01 < '*' < 0.05
Adjusted R-squared: 0.602, Deviance explained 0.608
fREML : -2466.350, Scale est: 0.00761, N: 2502

## Analysis of afternoon behaviour-specific energy expenditure
Table S3: Generalised Additive Model summaries of behaviour-specific mean DBA (Dynamic Body Acceleration, a proxy for energy expenditure per unit time) during the afternoons as a function of species, blackglobe temperature, hour, month and individual.
a) browsing
Component
Term
Estimate
Std Error
t-value
p-value

A. parametric coefficients
(Intercept)
2.014
0.057
35.162
0.0000
***
kudu
-1.127
0.085
-13.313
0.0000
***
eland
-1.001
0.085
-11.813
0.0000
***
Component
Term
edf
Ref. df
F-value
p-value

B. smooth terms
s(temp):springbok
2.849
4.000
16.866
0.0000
***
s(temp):kudu
0.427
4.000
0.189
0.1808

s(temp):eland
2.198
4.000
18.935
0.0000
***
s(hour):springbok
2.393
4.000
5.708
0.0000
***
s(hour):kudu
1.814
4.000
2.730
0.0017
**
s(hour):eland
3.359
4.000
22.732
0.0000
***
s(month):springbok
1.935
2.000
89.060
0.0000
***
s(month):kudu
0.803
2.000
2.088
0.0237
*
s(month):eland
0.965
2.000
16.158
0.0000
***
s(id)
22.000
23.000
30.927
0.0000
***
Signif. codes: 0 <= '***' < 0.001 < '**' < 0.01 < '*' < 0.05
Adjusted R-squared: 0.534, Deviance explained 0.537
fREML : 5254.744, Scale est: 0.241, N: 7317


b) grazing
Component
Term
Estimate
Std Error
t-value
p-value

A. parametric coefficients
(Intercept)
2.998
0.075
40.174
0.0000
***
kudu
-1.734
0.111
-15.586
0.0000
***
eland
-1.412
0.111
-12.699
0.0000
***
Component
Term
edf
Ref. df
F-value
p-value

B. smooth terms
s(temp):springbok
2.506
4.000
8.859
0.0000
***
s(temp):kudu
1.425
4.000
1.624
0.0111
*
s(temp):eland
0.900
4.000
2.451
0.0014
**
s(hour):springbok
0.432
4.000
0.200
0.1842

s(hour):kudu
2.161
4.000
6.571
0.0000
***
s(hour):eland
1.870
4.000
2.797
0.0022
**
s(month):springbok
1.977
2.000
1,306.159
0.0000
***
s(month):kudu
1.925
2.000
41.237
0.0000
***
s(month):eland
1.714
2.000
24.462
0.0000
***
s(id)
22.284
23.000
42.231
0.0000
***
Signif. codes: 0 <= '***' < 0.001 < '**' < 0.01 < '*' < 0.05
Adjusted R-squared: 0.682, Deviance explained 0.684
fREML : 6647.215, Scale est: 0.354, N: 7304

c) walking
Component
Term
Estimate
Std Error
t-value
p-value

A. parametric coefficients
(Intercept)
2.994
0.120
24.951
0.0000
***
kudu
-0.679
0.178
-3.808
0.0001
***
eland
-0.457
0.178
-2.566
0.0103
*
Component
Term
edf
Ref. df
F-value
p-value

B. smooth terms
s(temp):springbok
0.000
4.000
0.000
0.4841

s(temp):kudu
1.386
4.000
3.745
0.0001
***
s(temp):eland
1.305
4.000
8.156
0.0000
***
s(hour):springbok
0.000
4.000
0.000
0.9660

s(hour):kudu
1.790
4.000
3.559
0.0005
***
s(hour):eland
3.459
4.000
17.406
0.0000
***
s(month):springbok
1.488
2.000
30.727
0.0000
***
s(month):kudu
1.121
2.000
4.727
0.0024
**
s(month):eland
0.185
2.000
0.121
0.2673

s(id)
21.991
23.000
32.510
0.0000
***
Signif. codes: 0 <= '***' < 0.001 < '**' < 0.01 < '*' < 0.05
Adjusted R-squared: 0.196, Deviance explained 0.201
fREML : 8255.254, Scale est: 0.894, N: 6011

d) ruminating
Component
Term
Estimate
Std Error
t-value
p-value

A. parametric coefficients
(Intercept)
0.466
0.013
35.618
0.0000
***
kudu
-0.162
0.019
-8.310
0.0000
***
eland
-0.066
0.019
-3.391
0.0007
***
Component
Term
edf
Ref. df
F-value
p-value

B. smooth terms
s(temp):springbok
3.729
4.000
11.349
0.0000
***
s(temp):kudu
0.000
4.000
0.000
0.4123

s(temp):eland
0.870
4.000
1.920
0.0053
**
s(hour):springbok
1.888
4.000
3.199
0.0009
***
s(hour):kudu
2.194
4.000
2.292
0.0107
*
s(hour):eland
2.201
4.000
13.149
0.0000
***
s(month):springbok
0.960
2.000
20.921
0.0000
***
s(month):kudu
1.628
2.000
5.596
0.0015
**
s(month):eland
0.971
2.000
20.367
0.0000
***
s(id)
21.980
23.000
31.956
0.0000
***
Signif. codes: 0 <= '***' < 0.001 < '**' < 0.01 < '*' < 0.05
Adjusted R-squared: 0.325, Deviance explained 0.329
fREML : -4755.678, Scale est: 0.013, N: 6423

e) resting
Component
Term
Estimate
Std Error
t-value
p-value

A. parametric coefficients
(Intercept)
0.253
0.013
19.223
0.0000
***
kudu
-0.120
0.019
-6.424
0.0000
***
eland
0.007
0.019
0.353
0.7237

Component
Term
edf
Ref. df
F-value
p-value

B. smooth terms
s(temp):springbok
0.913
4.000
2.824
0.0007
***
s(temp):kudu
1.594
4.000
2.334
0.0025
**
s(temp):eland
0.775
4.000
0.893
0.0334
*
s(hour):springbok
0.000
4.000
0.000
0.5381

s(hour):kudu
1.442
4.000
1.495
0.0145
*
s(hour):eland
1.782
4.000
7.158
0.0000
***
s(month):springbok
0.000
2.000
0.000
0.7436

s(month):kudu
0.965
2.000
7.573
0.0001
***
s(month):eland
0.958
2.000
11.572
0.0000
***
s(id)
17.948
23.000
4.933
0.0000
***
Signif. codes: 0 <= '***' < 0.001 < '**' < 0.01 < '*' < 0.05
Adjusted R-squared: 0.0812, Deviance explained 0.0851
fREML : 93.997, Scale est: 0.0595, N: 6611

# Comparison of behaviour-specific time allocation between hot days and cool days
Table S4: Generalised Additive Model summaries of diel patterns of behaviour-specific time allocation as a function of hot / cool day, hour of the day and individual.
a) browsing
Springbok


Component
Term
Estimate
Std Error
t-value
p-value

A. parametric coefficients
(Intercept)
0.105
0.007
14.488
0.0000
***
hot
-0.012
0.004
-2.707
0.0068
**
Component
Term
edf
Ref. df
F-value
p-value

B. smooth terms
s(hour)
9.729
19.000
5.449
0.0000
***
s(hour):cool
0.001
19.000
0.000
0.0044
**
s(hour):hot
2.016
19.000
0.507
0.0043
**
s(id)
5.932
7.000
5.796
0.0000
***
Adjusted R-squared: 0.105, Deviance explained 0.111
fREML : -1984.854, Scale est: 0.0113, N: 2454
Kudu


Component
Term
Estimate
Std Error
t-value
p-value

A. parametric coefficients
(Intercept)
0.339
0.012
27.472
0.0000
***
hot
-0.019
0.007
-2.667
0.0077
**
Component
Term
edf
Ref. df
F-value
p-value

B. smooth terms
s(hour)
14.802
19.000
18.485
0.0000
***
s(hour):cool
0.002
19.000
0.000
0.0251
*
s(hour):hot
1.568
19.000
0.293
0.0236
*
s(id)
6.346
7.000
9.769
0.0000
***
Adjusted R-squared: 0.107, Deviance explained 0.113
fREML : -323.466, Scale est: 0.0479, N: 3702
Eland


Component
Term
Estimate
Std Error
t-value
p-value

A. parametric coefficients
(Intercept)
0.190
0.018
10.371
0.0000
***
hot
0.003
0.005
0.620
0.5355

Component
Term
edf
Ref. df
F-value
p-value

B. smooth terms
s(hour)
3.679
19.000
0.737
0.0016
**
s(hour):cool
0.000
19.000
0.000
0.1624

s(hour):hot
1.634
19.000
0.286
0.0259
*
s(id)
6.865
7.000
50.619
0.0000
***
Adjusted R-squared: 0.0965, Deviance explained 0.0998
fREML : -1664.504, Scale est: 0.0233, N: 3682
Signif. codes: 0 <= '***' < 0.001 < '**' < 0.01 < '*' < 0.05

b) grazing
Springbok


Component
Term
Estimate
Std Error
t-value
p-value

A. parametric coefficients
(Intercept)
0.266
0.014
18.918
0.0000
***
hot
-0.001
0.009
-0.073
0.9420

Component
Term
edf
Ref. df
F-value
p-value

B. smooth terms
s(hour)
16.675
19.000
35.671
0.0000
***
s(hour):cool
0.000
19.000
0.000
0.0107
*
s(hour):hot
5.505
19.000
2.626
0.0000
***
s(id)
5.801
7.000
5.095
0.0000
***
Adjusted R-squared: 0.313, Deviance explained 0.321
fREML : -180.120, Scale est: 0.048, N: 2454
Kudu


Component
Term
Estimate
Std Error
t-value
p-value

A. parametric coefficients
(Intercept)
0.177
0.010
17.446
0.0000
***
hot
-0.013
0.005
-2.509
0.0122
*
Component
Term
edf
Ref. df
F-value
p-value

B. smooth terms
s(hour)
15.846
19.000
31.117
0.0000
***
s(hour):cool
0.000
19.000
0.000
0.4230

s(hour):hot
0.000
19.000
0.000
0.4221

s(id)
6.524
7.000
13.581
0.0000
***
Adjusted R-squared: 0.157, Deviance explained 0.163
fREML : -1575.912, Scale est: 0.0243, N: 3702
Eland


Component
Term
Estimate
Std Error
t-value
p-value

A. parametric coefficients
(Intercept)
0.275
0.011
25.931
0.0000
***
hot
-0.022
0.007
-3.225
0.0013
**
Component
Term
edf
Ref. df
F-value
p-value

B. smooth terms
s(hour)
17.058
19.000
46.583
0.0000
***
s(hour):cool
0.001
19.000
0.000
0.0017
**
s(hour):hot
3.762
19.000
2.794
0.0000
***
s(id)
6.148
7.000
7.264
0.0000
***
Adjusted R-squared: 0.238, Deviance explained 0.244
fREML : -447.136, Scale est: 0.0444, N: 3682
Signif. codes: 0 <= '***' < 0.001 < '**' < 0.01 < '*' < 0.05

c) walking
Springbok


Component
Term
Estimate
Std Error
t-value
p-value

A. parametric coefficients
(Intercept)
0.174
0.012
14.764
0.0000
***
hot
-0.007
0.006
-1.129
0.2591

Component
Term
edf
Ref. df
F-value
p-value

B. smooth terms
s(hour)
14.687
19.000
22.246
0.0000
***
s(hour):cool
0.154
19.000
0.010
0.0889
.
s(hour):hot
5.661
19.000
1.702
0.0000
***
s(id)
6.153
7.000
8.394
0.0000
***
Adjusted R-squared: 0.256, Deviance explained 0.264
fREML : -1038.420, Scale est: 0.024, N: 2454
Kudu


Component
Term
Estimate
Std Error
t-value
p-value

A. parametric coefficients
(Intercept)
0.075
0.006
11.689
0.0000
***
hot
0.005
0.003
1.542
0.1231

Component
Term
edf
Ref. df
F-value
p-value

B. smooth terms
s(hour)
14.304
19.000
26.441
0.0000
***
s(hour):cool
0.000
19.000
0.000
0.8940

s(hour):hot
0.000
19.000
0.000
0.8807

s(id)
6.450
7.000
11.664
0.0000
***
Adjusted R-squared: 0.135, Deviance explained 0.140
fREML : -3047.083, Scale est: 0.011, N: 3702
Eland


Component
Term
Estimate
Std Error
t-value
p-value

A. parametric coefficients
(Intercept)
0.101
0.007
15.279
0.0000
***
hot
0.025
0.005
5.236
0.0000
***
Component
Term
edf
Ref. df
F-value
p-value

B. smooth terms
s(hour)
14.064
19.000
14.642
0.0000
***
s(hour):cool
0.000
19.000
0.000
0.0021
**
s(hour):hot
3.887
19.000
1.506
0.0000
***
s(id)
5.915
7.000
5.553
-0.0000
***
Adjusted R-squared: 0.111, Deviance explained 0.117
fREML : -1823.321, Scale est: 0.0212, N: 3682
Signif. codes: 0 <= '***' < 0.001 < '**' < 0.01 < '*' < 0.05

d) ruminating
Springbok


Component
Term
Estimate
Std Error
t-value
p-value

A. parametric coefficients
(Intercept)
0.157
0.022
7.003
0.0000
***
hot
0.031
0.007
4.416
0.0000
***
Component
Term
edf
Ref. df
F-value
p-value

B. smooth terms
s(hour)
16.894
19.000
20.751
0.0000
***
s(hour):cool
0.522
19.000
0.057
0.0290
*
s(hour):hot
7.977
19.000
7.000
0.0000
***
s(id)
6.714
7.000
40.742
0.0000
***
Adjusted R-squared: 0.332, Deviance explained 0.341
fREML : -777.179, Scale est: 0.0292, N: 2454
Kudu


Component
Term
Estimate
Std Error
t-value
p-value

A. parametric coefficients
(Intercept)
0.167
0.014
11.632
0.0000
***
hot
0.002
0.006
0.298
0.7658

Component
Term
edf
Ref. df
F-value
p-value

B. smooth terms
s(hour)
16.333
19.000
48.112
0.0000
***
s(hour):cool
0.000
19.000
0.000
0.7101

s(hour):hot
0.000
19.000
0.000
0.6834

s(id)
6.702
7.000
22.815
0.0000
***
Adjusted R-squared: 0.225, Deviance explained 0.230
fREML : -1117.059, Scale est: 0.0311, N: 3702
Eland


Component
Term
Estimate
Std Error
t-value
p-value

A. parametric coefficients
(Intercept)
0.176
0.014
12.609
0.0000
***
hot
-0.030
0.006
-4.932
0.0000
***
Component
Term
edf
Ref. df
F-value
p-value

B. smooth terms
s(hour)
16.443
19.000
29.425
0.0000
***
s(hour):cool
2.981
19.000
1.035
0.0001
***
s(hour):hot
0.000
19.000
0.000
0.0053
**
s(id)
6.647
7.000
18.975
0.0000
***
Adjusted R-squared: 0.191, Deviance explained 0.197
fREML : -940.398, Scale est: 0.034, N: 3682
Signif. codes: 0 <= '***' < 0.001 < '**' < 0.01 < '*' < 0.05

e) resting
Springbok


Component
Term
Estimate
Std Error
t-value
p-value

A. parametric coefficients
(Intercept)
0.272
0.030
9.233
0.0000
***
hot
-0.004
0.009
-0.486
0.6271

Component
Term
edf
Ref. df
F-value
p-value

B. smooth terms
s(hour)
16.350
19.000
53.838
0.0000
***
s(hour):cool
0.000
19.000
0.000
0.0008
***
s(hour):hot
4.241
19.000
0.691
0.0067
**
s(id)
6.728
7.000
45.100
0.0000
***
Adjusted R-squared: 0.462, Deviance explained 0.469
fREML : -177.567, Scale est: 0.048, N: 2454
Kudu


Component
Term
Estimate
Std Error
t-value
p-value

A. parametric coefficients
(Intercept)
0.214
0.019
11.472
0.0000
***
hot
0.024
0.007
3.454
0.0006
***
Component
Term
edf
Ref. df
F-value
p-value

B. smooth terms
s(hour)
16.416
19.000
33.166
0.0000
***
s(hour):cool
0.001
19.000
0.000
0.0072
**
s(hour):hot
1.901
19.000
0.420
0.0095
**
s(id)
6.743
7.000
26.075
0.0000
***
Adjusted R-squared: 0.195, Deviance explained 0.200
fREML : -402.511, Scale est: 0.0456, N: 3702
Eland


Component
Term
Estimate
Std Error
t-value
p-value

A. parametric coefficients
(Intercept)
0.224
0.021
10.620
0.0000
***
hot
0.018
0.006
2.885
0.0039
**
Component
Term
edf
Ref. df
F-value
p-value

B. smooth terms
s(hour)
15.724
19.000
24.989
0.0000
***
s(hour):cool
0.000
19.000
0.000
0.0011
**
s(hour):hot
4.504
19.000
3.239
0.0000
***
s(id)
6.840
7.000
42.562
0.0000
***
Adjusted R-squared: 0.227, Deviance explained 0.233
fREML : -827.341, Scale est: 0.0361, N: 3682
Signif. codes: 0 <= '***' < 0.001 < '**' < 0.01 < '*' < 0.05
